# Supplementary material for: The haplotype-resolved autotetraploid genome assembly provides insights into the genomic evolution and fruit divergence in wax apple (Syzygium samarangense (Blume) Merr. and Perry)
Source: Hortic Res. 2023 Oct 25;10(12):uhad214. doi: 10.1093/hr/uhad214 (PMC10709546; doi:10.1093/hr/uhad214)
Supplement: Web_Material_uhad214 [file web_material_uhad214.zip]

Archive with 3 entries (3 files):
- SuppInformation.docx
- Supplementary Table 14 The copy number variations of relative genes in different varieties.xls
- Supplementary Table 15 Genes list of three potential pollen and anther development-associated module.xls
