# Supplementary material for: The haplotype-resolved autotetraploid genome assembly provides insights into the genomic evolution and fruit divergence in wax apple (Syzygium samarangense (Blume) Merr. and Perry)
Source: Hortic Res. 2023 Oct 25;10(12):uhad214. doi: 10.1093/hr/uhad214 (PMC10709546; doi:10.1093/hr/uhad214)
Supplement: Web_Material_uhad214 [file web_material_uhad214.zip › Supplementary Table 14 The copy number variations of relative genes in different varieties.xls]

## Sheet: output_cnv
Supplementary Table 14 The copy number variations of relative genes in different varieties.
Gene	Name	Annotation	Varieties
			CRR566312 ZY	CRR566314 Tub	CRR566321 DK	CRR566309 TaiGuoHongBaoShi	CRR566310 FeiDan-1	CRR566311 BaZhangLianWu-1	CRR566313 HeiJInGang-1	CRR566315 MiFengLing-1	CRR566316 DaYeLianWu-1	CRR566317 DaYeHong-1	CRR566318 LongWenBenDi-1	CRR566319 YinDuHong-1	CRR566320 BaiLianWu-1	CRR566322 ShuangSe-1	CRR566323 QingZuan-1	CRR566324 HeiTangBaBi-1	CRR566325 YinNiDaGuo-1	CRR566326 NongKe 4-1	CRR566327 TaiGuoQingZhong-1	CRR566328 ShunDeBenDi-1	CRR566329 XiShuangBanNa 6-1	CRR566330 MaLaiXiYaQingZhong-1	CRR566331 Toon Klaw-1	CRR566332 Peth Sam Pung-1	CRR566333 TaiNong 2-1	CRR566334 HeiZuanShi-1	CRR566335 FenHong-1	CRR566336 FeiCui-1	CRR566337 JinZuan-1	CRR566338 HaiNanBenDi-1	CRR566339 DaHongZhong-1	CRR566340 NanYa 17-1	CRR566341 GuiPingBenDi-1	CRR566342 XiangChengBenDi-1
evm.model.ctg1254.5.3.mrna1	LW13756/LW16865	GME	1.03895	1.36119	1.17465	1.25104	1.21642	1.32932	1.46689	1.36843	0.806003	0.983288	1.44685	1.10934	1.29071	0.403704	0.208245	0.347988	0.911478	1.03741	0.464149	1.70646	1.02377	0.260674	0.418884	0.948524	0.404211	0.348637	0.231104	1.43989	0.384138	0.481729	0.269162	0.491807	0.170152	0.162074
evm.model.ctg1603.4.mrna1	LW13756/LW16865	GME	1.20796	0.95	0.980392	0.820438	0.965024	0.863014	0.876076	0.94708	1.446	1.18081	1.08065	1.13355	0.857398	1.42963	1.03809	1.73224	0.560132	0.667883	0.645833	0.608286	0.485455	0.199662	0.211786	0.426752	0.509338	0.778746	0.56304	0.068392	0.68438	0.97007	0.725857	0.75102	0.195817	0.255007
evm.model.ctg1975.5.3.mrna1	LW16865/LW13756	GME	0.424188	0.4875	1.44803	0.357039	0.232198	0.283554	0.323077	0.433515	1.35391	1.04436	0.556719	1.15935	0.842832	1.7048	1.83395	1.60183	1.17298	1.35018	1.59516	0.902072	0.802513	1.07863	0.725599	1.36751	1.16554	0.765009	1.14576	0.351449	0.94847	1.32767	1.9064	1.09751	0.703985	0.713904
evm.model.ctg2125.17.mrna1	LW11596	AP2	1.81143	1.888	1.4666	1.92091	1.88279	1.49677	1.7966	1.49013	1.77682	2.29746	1.41574	1.53287	0.720165	1.6874	1.97188	1.84884	2.04479	2.34168	3.51817	2.29639	3.19272	2.72638	2.79372	2.73995	3.03788	3.2979	3.24992	3.62803	3.20529	3.29721	1.82474	1.60927	2.72709	2.54102
evm.model.ctg3017.29_evm.model.ctg3017.30.mrna1	LW05110	FLACCA	3.27481	3.71012	3.69271	3.63706	3.2798	3.20421	3.15523	3.3	3.46187	3.48235	3.33656	3.35299	3.35714	3.36025	3.38767	3.21966	3.53767	3.024	3.47059	3.45135	3.32171	3.17949	3.45418	3.6877	3.35609	3.40555	3.15789	3.62956	3.11754	3.50577	3.74667	3.83824	3.68789	3.8697
evm.model.ctg4180.16.mrna1	LW16871	SlIAA17	1.57734	1.71636	1.79137	1.40267	1.75911	1.36626	1.61512	1.68105	2.79804	2.5268	2.47028	2.27317	1.59586	2.15242	1.97967	2.05104	0.957821	1.67577	0.653846	1.32282	0.146474	0.740351	1.2919	0.665615	1.02099	0.851399	1.10135	2.02416	1.48548	0.783051	0.945398	2.14614	1.89081	1.33742
evm.model.ctg4234.4.mrna1	LW19766	SlKRP1	1.59868	1.42941	0.696062	1.59292	1.13577	1.92107	1.60376	1.25932	1.47875	1.33523	1.06547	0.591899	1.40256	1.83938	1.74542	2.0914	2.03201	2.31682	2.64301	0.709902	1.60875	2.64838	2.19442	1.85955	1.99595	2.15418	2.48834	0.968402	1.62763	1.01182	1.72408	2.69179	2.33081	1.60063
evm.model.ctg4373.28.mrna1	LW16871	SlIAA17	1.02593	0.812044	0.372007	1.0832	0.743077	0.962818	0.721368	0.873702	0.446532	0.697143	0.345878	0.279767	0.575758	0.55408	0.525912	0.6337	1.35786	0.851782	0.841503	0.356725	2.05455	2.11704	1.87146	1.375	1.10646	1.00348	1.01554	0.251386	0.55802	1.51232	1.36859	1.60714	0.441634	0.350685
evm.model.ctg4733.4.mrna1	LW37973	AMS	1.16636	1.15108	0.764706	1.33774	1.10604	1.51527	1.27629	1.21533	1.39112	1.44757	0.765542	1.1645	1.05467	1.00564	1.3694	1.26968	0.818336	1.0872	1.08027	1.5838	1.19273	0.769231	1.02913	1.08121	1.22337	1.37321	1.32021	1.20109	1.05592	1.18685	0.89065	0.81289	1.29594	1.23265
evm.model.ctg5145.7.mrna1	LW37973	AMS	1.16636	1.15108	0.764706	1.33774	1.10604	1.51527	1.27629	1.21533	1.39112	1.44757	0.765542	1.1645	1.05467	1.00564	1.3694	1.26968	0.818336	1.0872	1.08027	1.5838	1.19273	0.769231	1.02913	1.08121	1.22337	1.37321	1.32021	1.20109	1.05592	1.18685	0.89065	0.81289	1.29594	1.23265
evm.model.ctg6413.7.mrna1	LW31965	TDF1	1.77622	2.09323	3.08398	1.49435	1.64277	1.866	1.65296	2.0013	2.95579	2.73626	3.20979	2.59908	2.409	2.64052	3.07588	2.90324	1.74095	2.24431	2.54412	1.00843	1.80028	1.01443	1.1602	2.35283	1.59911	2.11621	1.98758	1.5896	2.28747	2.9251	2.5481	2.86939	2.95865	2.75855
evm.model.ctg6502.2.mrna1	LW10013	AP2	0.832641	1.09787	0.804549	0.98882	0.893641	0.886052	0.901102	1.04891	0.699644	0.616745	0.02693	0.800896	0.804417	1.57729	1.627	1.59759	1.41823	0.916888	0	0	0	0.908059	0.511248	0.064773	0.029842	0.006969	0.013816	0	0	0.914958	0.807408	2.7735	0.739628	0.850393
evm.model.ctg7099.1.mrna1	LW29149	DYT1	1.12278	1.09204	1.19978	1.02286	1.28521	1.05511	1.28509	1.1638	0.741935	0.801345	0.792792	0.698323	0.74336	0.631908	0.752615	0.522158	0.884381	0.432117	1.22599	0.477141	1.32445	1.63597	1.4754	0.840019	1.78395	1.75523	1.54719	0.560018	0.987704	1.4345	2.0478	0.427853	1.56189	1.55079
